# Supplementary material for: The G3BP1-UPF1-Associated Long Non-Coding RNA CALA Regulates RNA Turnover in the Cytoplasm
Source: Noncoding RNA. 2022 Jun 30;8(4):49. doi: 10.3390/ncrna8040049 (PMC9326601; doi:10.3390/ncrna8040049)
Supplement: Supplementary file 1 [file ncrna-08-00049-s001.zip]

Archive with 2 entries (2 files):
- ncrna-1754440-supp fig.pdf
- ncrna-1754440-supp.xlsx
