# Supplementary material for: The G3BP1-UPF1-Associated Long Non-Coding RNA CALA Regulates RNA Turnover in the Cytoplasm
Source: Noncoding RNA. 2022 Jun 30;8(4):49. doi: 10.3390/ncrna8040049 (PMC9326601; doi:10.3390/ncrna8040049)
Supplement: Supplementary file 1 [file ncrna-08-00049-s001.zip › ncrna-1754440-supp.xlsx]

## Sheet: Table S1
Table S1 List of identified proteins in anti-G3BP1 IP via mass spectrometry and their overlap with proteins identified in antisense affinity selection of CALA (related to Figure 3B)
Proteins identified in anti-G3BP1 IP samples via mass spectrometry	Addtionally identified in AS affinity selection of CALA?
RPL17;RPL17-C18orf32	No
HNRNPM	YES						% of total idenitief proteins in anti-G3BP1 IP
ILF2	No				Proteins identified in anti-G3BP1 IP samples via mass spectrometry	170
IGHG1;IGHG3	No				Proteins only identified in anti-G3BP1 IP samples via mass spectrometry	102	60
EIF4G3	No				Proteins additionally identified in AS affinity selection of CALA via mass spectrometry	68	40
SRSF7	No
RPSA	No
DDX3X;DDX3Y	YES
MATR3	No
HIST1H2AC;HIST1H2AJ;HIST1H2AB;HIST1H2AG;HIST1H2AD;HIST2H2AA3;HIST3H2A;HIST1H2AH;HIST2H2AC;H2AFJ;H2AFV;HIST1H2AA;H2AFZ;H2AFX;HIST2H2AB	No
TJP2	No
HNRNPU	YES
RPL5	No
RPS14	No
RPS24	No
RPL29	YES
EIF3E	No
HNRNPA3	YES
HNRNPA1	YES
NCL	YES
HNRNPA2B1;HNRPA2B1	YES
PABPC4	YES
SYNCRIP	YES
EIF3I	No
RPL19	YES
ZC3HAV1	YES
FMR1	No
RPL23A	YES
SRRM1	No
HNRNPC	YES
MAP4	No
RPL24	YES
RPL14	No
PRRC2C	No
STAU2	No
EIF4G1	No
HNRNPH1;HNRNPH2	YES
RPS2	No
C11orf98	No
RPL35	YES
RBMS1	YES
RPL18	No
UBAP2L	No
IGF2BP2	No
BYSL	No
CEP170;CEP170P1	No
RPL28	No
RPS17	No
RPS15A	No
SRSF2	YES
DDX5	YES
SRSF1	YES
RPL36	No
RPS15	No
RPS5	No
IGF2BP3	YES
CASC3	YES
EIF3D	No
DNAJC13	No
SRSF10	YES
STAU1	No
RPLP1	No
KRT18	No
ATP5B	YES
VIM	No
HSPA5	No
PABPC1	YES
SLC25A4;SLC25A6	No
HIST1H1B	YES
HIST1H1C;HIST1H1D;HIST1H1A	YES
YBX3	YES
HMGA1	YES
RPL7	No
RPS3	No
RPS12	No
RPL13	No
RPL10	No
GRN	No
RPL12	No
RPL22	No
MYH9	YES
RPL4	No
RBMX	YES
RPS19	YES
RPL3	No
RPL27A	YES
RPL21	No
RPS9	No
RPS10;RPS10-NUDT3	YES
PRRC2A	YES
NES	No
FXR1	No
FXR2	YES
EIF3B	No
ACTB	YES
RPS20	No
RPS3A	No
RPL26	YES
HNRNPK	No
RPS7	No
RPS8	No
RPS16	No
RPS23	No
RPS18	No
RPS29	No
RPS13	No
RPS11	YES
RPL7A	YES
RPS4X	No
RPS6	No
HIST1H4A	YES
RPL23	No
RPS25	No
RPS28	No
RPL31	No
RPL10A	No
RPL11	No
RPL8	No
RPS27A	No
TRA2B	No
RPS21	No
YBX1	YES
TUBB4B;TUBB4A	No
ERH	YES
SRSF3	YES
RPL6	No
SRSF4	No
DHX9	YES
ILF3	YES
SRSF9	YES
SRSF5	YES
SRSF6	YES
G3BP1	YES
TRA2A	No
EIF3A	No
CAPRIN1	YES
USP10	No
PLEC	No
RBMS2	YES
ELAVL1	YES
MAP7D1	No
PTRF	No
LARP1	YES
C15orf52	No
LARP4	No
DHX30	YES
NUFIP2	YES
ALYREF	YES
SPATS2	No
ATXN2L	YES
LARP4B	No
UPF1	YES
LRRC59	No
PGAM5	No
EIF3C;EIF3CL	No
HIST1H2BM;HIST1H2BN;HIST1H2BD;HIST1H2BC;HIST2H2BF;HIST1H2BH;HIST1H2BL;HIST1H2BK;H2BFS;HIST1H2BO;HIST1H2BB;HIST2H2BE;HIST1H2BJ;HIST3H2BB	YES
SRSF8	No
DHX36	YES
TDRD3	No
MOV10	YES
ZCCHC3	No
BCLAF1	YES
FAM120A	YES
IGF2BP1	YES
RRBP1	No
G3BP2	YES
SRRM2	No
THRAP3	YES
LUC7L2	No
RTCB	No

## Sheet: Table S2
Table S2 List of primer, LNA, and probe sequences (related to Material and Methods)
RT-qPCR primer
Target	Forward	Reverse
RPLP0	TCGACAATGGCAGCATCTAC	ATCCGTCTCCACAGACAAGG
CALA	TACCTAGAAGGCTGGACTGC	AGCCCCTTGTTTCAACCTGC
LINC00263	TTGAGGTGGTGTAGACCTTGC	GAGGCGTTTTTGCACGATTG
LINC00476	GAATGCGGTGGCTGTAAAGG	ACCACCACGGAAGAACCAAG
LINC-PINT	ACACAGACAAGGCGTTTTGC	ACCCTCTGCGTTAACATCGG
LINC00963	GACCGTGCAATGTTGTGCTC	ACCATCTGCCCAGGGATTTG
LINC00478	AAGAGCTAGCAGCCAATCCG	GAAGAACTGGTTGGGCCTTG
STX18-AS1	CGAGCTCTTCTGTGTCTGTTTG	CAAACCGCCCGGTCTCAG
VEGFA	CCCTGATGAGATCGAGTACA	AGCAAGGCCCACAGGGATTT
MALAT1	TGAGTGTATGAGACCTTGCAGT	GCAGCGGGATCAGAACAGTA
H19	TCAAGCCTGGGCCTTTGAAT	GGCTGATGAGGTCTGGTTCC
G3BP1	TGTCCATGGGGGATTGGATTC	CATGGCGAATCTTGGTGTGG
preGADD45A	TTGGTAGAGCAAACCGGTGA	TCTGAACCCATGCAACCCAA
GADD45A	GAGCTCCTGCTCTTGGAGAC	GCAGGATCCTTCCATTGAGA
preGAS5	ATGGCTTAAGGCTTGGCTGAT	TTACACAAACCCCGTTCCAAAC
GAS5	GCACCTTATGGACAGTTG	GGAGCAGAACCATTAAGC
preRP9P	CTCTGCTACGGAGAAGGGAC	AGTCCGCCTCTGTTCTACCT
RP9P	CAAGCGCCTGGAGTCCTTAA	AGGAGGTTTTTCATAACTCGTGATCT
LNA GapmeRs
Name	Sequence
LNA Ctrl	AACACGTCTATACGC
LNA CALA	TGTGGTAGCAGAGAAT
LNA CALA #2	GCTGCATAGTAGACAA
Desthiobiotin 2'O-Me-RNA probes
Name	Sequence
NTC	mGmCmAmAmGmGmAmAmCmGmUmGmUmGmAmGmAmCmUmA/iSp9/rArCrGrArUrC/3deSBioTEG
CALA probe #1	mAmAmCmGmUmGmGmAmCmAmAmUmUmUmAmUmCmAmGmGmGmGmUmA/iSp9/rArCrGrArUrC/3deSBioTEG/
CALA probe #2	mGmAmGmAmCmCmUmAmUmGmUmGmCmAmAmGmUmGmAmC/iSp9/rArCrGrArUrC/3deSBioTEG
